# Supplementary material for: Visualizing orthogonal RNAs simultaneously in live mammalian cells by fluorescence lifetime imaging microscopy (FLIM)
Source: Nat Commun. 2023 Feb 16;14:867. doi: 10.1038/s41467-023-36531-y (PMC9935525; doi:10.1038/s41467-023-36531-y)
Supplement: Supplementary file 4 — Supplementary Data 1 [file 41467_2023_36531_MOESM4_ESM.xlsx]

## Sheet: Sheet1
Supplementary Data 1
Sequences of NORAD variants used in this study.
Name	Sequence
1/8-NORAD	5’- AGT TCC GGT CCG GCA GAG ATC GCG GAG AGA CGC AGA ACG CAG CCC GCT CCT CCA GGG CCC TCC AGG CCC TCC GGC CCC GGG CCG GCG GGT GAA CTG GGG GGC CCC GGG ACA GGC CGA GCC CTC TGC CCT GCA GAT AAC GGA GGC CTC TGC TGT GGC TGC CCA CTG GCT GTG CCC GCC CAC TGG CTG TGC CCA GAC CTT GAA GCC GCA GCG AAC CTC TCT TTC CCA CCC CAC CTC GGT GAC TAA TGG CGG CCG TGG CGT CTC CCA GCC CGG ACC CCG CCG GCA CCC GGG TCT CCC GAC…
1/2-NORAD	5’- AGT TCC GGT CCG GCA GAG ATC GCG GAG AGA CGC AGA ACG CAG CCC GCT CCT CCA GGG CCC TCC AGG CCC TCC GGC CCC GGG CCG GCG GGT GAA CTG GGG GGC CCC GGG ACA GGC CGA GCC CTC TGC CCT GCA GAT AAC GGA GGC CTC TGC TGT GGC TGC CCA CTG GCT GTG CCC GCC CAC TGG CTG TGC CCA GAC CTT GAA GCC GCA GCG AAC CTC TCT TTC CCA CCC CAC CTC GGT GAC TAA TGG CGG CCG TGG CGT CTC CCA GCC CGG ACC CCG CCG GCA CCC GGG TCT CCC GAC…
