# Supplementary material for: Visualizing orthogonal RNAs simultaneously in live mammalian cells by fluorescence lifetime imaging microscopy (FLIM)
Source: Nat Commun. 2023 Feb 16;14:867. doi: 10.1038/s41467-023-36531-y (PMC9935525; doi:10.1038/s41467-023-36531-y)
Supplement: Supplementary file 5 — Supplementary Data 2 [file 41467_2023_36531_MOESM5_ESM.xlsx]

## Sheet: Sheet1
Supplementary Data 2
Summary of Riboglow FISH probes.
FISH pooled probes (pre-made)
Name	Catalogue number
Stellaris® FISH Probes, Human ACTB with Quasar® 570 Dye	VSMF-2002-5
Stellaris® FISH Probes, Human ACTB with Quasar® 670 Dye	VSMF-2003-5
FISH pooled probes (designed)
Stellaris® NORAD RNA Quasar® 670	Probe Sequence (5' to 3')
NORAD RNA 670_1	TGGGAAAGAGAGGTTCGCTG
NORAD RNA 670_2	TAGAATGAAGACCAACCGCC
NORAD RNA 670_3	CATTCTACCATTTCTCTCTT
NORAD RNA 670_4	ATACACAGGCCTTCCATAAA
NORAD RNA 670_5	CCATCTAGAAGGGCTAGATG
NORAD RNA 670_6	TTTATCATACGTCGGCAACC
NORAD RNA 670_7	GTCATCTCCAGAAGACATGT
NORAD RNA 670_8	AAACGTGGACGTATCGCTTC
NORAD RNA 670_9	TCAGGCACTTCAGAACATCT
NORAD RNA 670_10	CCCCCAAAAATATTTCCTAT
NORAD RNA 670_11	AACAGGATGGCATAGAGCTC
NORAD RNA 670_12	GTCAATTAGGACTCGTCTGT
NORAD RNA 670_13	ATACACTGGCAACCTCTTTA
NORAD RNA 670_14	ATGTGAACATTCTGGCCTAG
NORAD RNA 670_15	CATACATCGGGCACTTCTAA
NORAD RNA 670_16	TACTGTTCACAAAGGTGGCT
NORAD RNA 670_17	TACCTTTTGCAATTTCTTCC
NORAD RNA 670_18	ATACACTGGCAACCTCTTTA
NORAD RNA 670_19	CTAAATGTGGCCATTTTGGC
NORAD RNA 670_20	CAAACAGCATTTCCCATCAG
NORAD RNA 670_21	CATACATTGGCAACCTCTTT
NORAD RNA 670_22	TTTCAGAAGACAGCCTTTCT
NORAD RNA 670_23	AACATTCTGGTCTAGAACCC
NORAD RNA 670_24	GACTTAAGTTTGTCCGCTAT
NORAD RNA 670_25	GGGTACTGCTCAGAGAATTG
NORAD RNA 670_26	CCCTGAACCAGCACAAATAT
NORAD RNA 670_27	AATTAGGACTCCTATGTCCG
NORAD RNA 670_28	TGTCATATACTGGCAACCTT
NORAD RNA 670_29	CTTAGGGGGGGTTTTAACAA
NORAD RNA 670_30	ACAGCTATAAGCCATCTGTA
NORAD RNA 670_31	AGGAACATTCTGGCCTAGAA
NORAD RNA 670_32	CCTCTACTGTTAACCTACAT
NORAD RNA 670_33	ACAAATGCTTAGAGGGGTGT
NORAD RNA 670_34	ATTCCATTCCCAAATGCAAC
NORAD RNA 670_35	TGAATAGTCTGCATTCGCTC
NORAD RNA 670_36	AATCTCAGGAGCACAGAACC
NORAD RNA 670_37	CCATCGTCTAGATATGGAGA
NORAD RNA 670_38	TGTAGACCTGTGGTTATCAT
NORAD RNA 670_39	CCCATTCGTAAAGCTTAGAT
NORAD RNA 670_40	CATGTCCAAGATGTATCCTA
NORAD RNA 670_41	TGACATACACTGCTCAGAGG
NORAD RNA 670_42	ACACATCTGCATACATCTCT
NORAD RNA 670_43	ACAGCCAAGAGATGCATACA
NORAD RNA 670_44	AATGCTGCATTCCCTTAATG
NORAD RNA 670_45	AAGCATTGGCAGAGTTCTGA
NORAD RNA 670_46	AAATGGCAACACGCCTCTAG
NORAD RNA 670_47	GGGACTGAGACTGTACAGTA
NORAD RNA 670_48	ATTCTTCTAGATCCTGTGTG
Stellaris® NORAD RNA Quasar® 570	Probe Sequence (5' to 3')
NORAD RNA 570_1	TGGGAAAGAGAGGTTCGCTG
NORAD RNA 570_2	TAGAATGAAGACCAACCGCC
NORAD RNA 570_3	CATTCTACCATTTCTCTCTT
NORAD RNA 570_4	ATACACAGGCCTTCCATAAA
NORAD RNA 570_5	CCATCTAGAAGGGCTAGATG
NORAD RNA 570_6	TTTATCATACGTCGGCAACC
NORAD RNA 570_7	GTCATCTCCAGAAGACATGT
NORAD RNA 570_8	AAACGTGGACGTATCGCTTC
NORAD RNA 570_9	TCAGGCACTTCAGAACATCT
NORAD RNA 570_10	CCCCCAAAAATATTTCCTAT
NORAD RNA 570_11	AACAGGATGGCATAGAGCTC
NORAD RNA 570_12	GTCAATTAGGACTCGTCTGT
NORAD RNA 570_13	ATACACTGGCAACCTCTTTA
NORAD RNA 570_14	ATGTGAACATTCTGGCCTAG
NORAD RNA 570_15	CATACATCGGGCACTTCTAA
NORAD RNA 570_16	TACTGTTCACAAAGGTGGCT
NORAD RNA 570_17	TACCTTTTGCAATTTCTTCC
NORAD RNA 570_18	ATACACTGGCAACCTCTTTA
NORAD RNA 570_19	CTAAATGTGGCCATTTTGGC
NORAD RNA 570_20	CAAACAGCATTTCCCATCAG
NORAD RNA 570_21	CATACATTGGCAACCTCTTT
NORAD RNA 570_22	TTTCAGAAGACAGCCTTTCT
NORAD RNA 570_23	AACATTCTGGTCTAGAACCC
NORAD RNA 570_24	GACTTAAGTTTGTCCGCTAT
NORAD RNA 570_25	GGGTACTGCTCAGAGAATTG
NORAD RNA 570_26	CCCTGAACCAGCACAAATAT
NORAD RNA 570_27	AATTAGGACTCCTATGTCCG
NORAD RNA 570_28	TGTCATATACTGGCAACCTT
NORAD RNA 570_29	CTTAGGGGGGGTTTTAACAA
NORAD RNA 570_30	ACAGCTATAAGCCATCTGTA
NORAD RNA 570_31	AGGAACATTCTGGCCTAGAA
NORAD RNA 570_32	CCTCTACTGTTAACCTACAT
NORAD RNA 570_33	ACAAATGCTTAGAGGGGTGT
NORAD RNA 570_34	ATTCCATTCCCAAATGCAAC
NORAD RNA 570_35	TGAATAGTCTGCATTCGCTC
NORAD RNA 570_36	AATCTCAGGAGCACAGAACC
NORAD RNA 570_37	CCATCGTCTAGATATGGAGA
NORAD RNA 570_38	TGTAGACCTGTGGTTATCAT
NORAD RNA 570_39	CCCATTCGTAAAGCTTAGAT
NORAD RNA 570_40	CATGTCCAAGATGTATCCTA
NORAD RNA 570_41	TGACATACACTGCTCAGAGG
NORAD RNA 570_42	ACACATCTGCATACATCTCT
NORAD RNA 570_43	ACAGCCAAGAGATGCATACA
NORAD RNA 570_44	AATGCTGCATTCCCTTAATG
NORAD RNA 570_45	AAGCATTGGCAGAGTTCTGA
NORAD RNA 570_46	AAATGGCAACACGCCTCTAG
NORAD RNA 570_47	GGGACTGAGACTGTACAGTA
NORAD RNA 570_48	ATTCTTCTAGATCCTGTGTG
Ribo-A tag	Probe Sequence (5' to 3')
RIBO-A tag RNA Cy5_1	TTTCACGTCACTTTCCCACTAC
RIBO-A tag RNA Cy5_2	TCCTTGCTCGTTGTATGGC
RIBO-A tag RNA Cy5_3	TAACCGTATCAAGTAATCTGGACG
RIBO-A tag RNA Cy5_4	TAATCTGGACGAATTTCACGTCA
Ribo-D tag	Probe Sequence (5' to 3')
RIBO-D tag RNA Cy5_1	CTTTCACATTGTTTCCCACCAC
RIBO-D tag RNA Cy5_2	TTGTTTCCCACCACGCTT
